# Supplementary material for: Processing-Induced Changes in Bioactive Compounds and Antioxidant Activity of Orange-Fleshed Sweet Potato (Ipomoea batatas L.): Steaming Versus Air-Frying
Source: Foods. 2025 Oct 24;14(21):3637. doi: 10.3390/foods14213637 (PMC12608976; doi:10.3390/foods14213637)
Supplement: Supplementary file 1 [file foods-14-03637-s001.zip]

Archive with 1 entries (1 files):
- foods-3894615-supplementary.pdf
